# Supplementary material for: Brain Organoids to Evaluate Cellular Therapies
Source: Animals (Basel). 2022 Nov 15;12(22):3150. doi: 10.3390/ani12223150 (PMC9686900; doi:10.3390/ani12223150)
Supplement: Supplementary file 1 [file animals-12-03150-s001.zip]

Archive with 1 entries (1 files):
- animals-1984526-supplementary.pdf
